# Supplementary material for: Preclinical and Clinical Observations Implying Combination Therapy to Enhance the Efficacy of the Her-2/neu B-Cell Peptide-Based Vaccine HER-Vaxx and to Prevent Immune Evasion
Source: Int J Mol Sci. 2023 Dec 24;25(1):287. doi: 10.3390/ijms25010287 (PMC10778754; doi:10.3390/ijms25010287)
Supplement: Supplementary file 1 [file ijms-25-00287-s001.zip]

Archive with 1 entries (1 files):
- JTobias_Supplementary Materials; 2023-11-20.pdf
